# Supplementary material for: Extensive Within-Host Diversity in Fecally Carried Extended-Spectrum-Beta-Lactamase-Producing Escherichia coli Isolates: Implications for Transmission Analyses
Source: J Clin Microbiol. 2015 Jun 18;53(7):2122–31. doi: 10.1128/JCM.00378-15 (PMC4473215; doi:10.1128/JCM.00378-15)
Supplement: Supplemental material [file JCM.00378-15_zjm999094325sd2.xls]

## Sheet: Sheet1
NCBI sample name	Study individual	NCBI Bioproject ID	NCBI Biosample ID	SRA accession number	Read length	Sequencing platform	Organism	Strain	Collected by	Collection date	Geographic Location	Host	Isolation source	adk	fumC	gyrB	ihd	mdh	purA	recA	Achtman_ST	CTX-M variant	fumC_sequence	purA_sequence	recA_sequence
Escherichia coli carriage isolate IHD45_1	IHD45	PRJNA274331	SAMN03325979	SRR1788005	151	Illumina HiSeq 2500	Escherichia coli	IHD45_1	Cambodia Oxford Medical Research Unit	2012-04-07	Cambodia: Siem Reap	Homo sapiens	Feces	10	Novel	5	8	7	Novel	2	Novel	14	CGAGCGCCATTCGTCAGGCGGCGGATGAAGTACTGGCAGGACAGCATGACGACGAATTCCCGCTGGCTATCTGGCAGACCGGCTCTGGCACGCAAAGTAACATGAACATGAACGAAGTGCTGGCTAACCGGGCCAGTGAATTACTCGGCGGTGTGCGCGGGATGGAACGTAAAGTTCACCCTAACGACGACGTGAACAAAAGCCAAAGTTCCAACGATGTCTTTCCGACGGCGATGCACGTTGCGGCGCTGCTGGCGCTGCGCAAGCAACTCATTCCTCAGCTTAAAATCCTGACACAGACACTGAATGAGAAATCCCGTGCTTTTGCCGATATCGTCAAAATTGGTCGTACTCACTTGCAGGATGCCACGCCGTTAACGCTGGGGCAGGAGATTTCCG…	ATAACGCGCGTGAGAAAGCGCGTGGCGCGAAAGCGATCGGCACCACCGGTCGTGGTATCGGGCCTGCTTATGAAGATAAAGTAGCACGTCGCGGTCTGCGTGTTGGCGACCTTTTCGACAAAGAAACCTTCGCTGAAAAACTGAAAGAAGTGATGGAATATCACAACTTCCAGTTGGTTAACTACTACAAAGCTGAAGCGGTTGATTACCAGAAAGTTCTGGATGATACGATGGCTGTTGCTGACATCCTGACTTCTATGGTGGTTGACGTTTCTGACCTGCTCGACCAGGCGCGTCAGCGTGGCGATTTCGTCATGTTTGAAGGTGCGCAGGGTACGCTGCTGGATATCGACCACGGTACTTATCCGTACGTAACTTCTTCCAACACCACTGCTGGTG…
Escherichia coli carriage isolate IHD45_2	IHD45	PRJNA274331	SAMN03325980	SRR1788006	151	Illumina HiSeq 2500	Escherichia coli	IHD45_2	Cambodia Oxford Medical Research Unit	2012-04-07	Cambodia: Siem Reap	Homo sapiens	Feces	18	22	94	6	5	5	4	449	-
Escherichia coli carriage isolate IHD45_3	IHD45	PRJNA274331	SAMN03325981	SRR1788007	151	Illumina HiSeq 2500	Escherichia coli	IHD45_3	Cambodia Oxford Medical Research Unit	2012-04-07	Cambodia: Siem Reap	Homo sapiens	Feces	10	11	5	10	7	8	2	1684	-
Escherichia coli carriage isolate IHD45_4	IHD45	PRJNA274331	SAMN03325982	SRR1788008	151	Illumina HiSeq 2500	Escherichia coli	IHD45_4	Cambodia Oxford Medical Research Unit	2012-04-07	Cambodia: Siem Reap	Homo sapiens	Feces	6	4	14	16	24	8	14	155	-
Escherichia coli carriage isolate IHD45_5	IHD45	PRJNA274331	SAMN03325983	SRR1788009	151	Illumina HiSeq 2500	Escherichia coli	IHD45_5	Cambodia Oxford Medical Research Unit	2012-04-07	Cambodia: Siem Reap	Homo sapiens	Feces	6	4	14	16	24	8	14	155	-
Escherichia coli carriage isolate IHD45_6	IHD45	PRJNA274331	SAMN03325984	SRR1788010	151	Illumina HiSeq 2500	Escherichia coli	IHD45_6	Cambodia Oxford Medical Research Unit	2012-04-07	Cambodia: Siem Reap	Homo sapiens	Feces	6	4	14	16	24	8	14	155	-
Escherichia coli carriage isolate IHD45_7	IHD45	PRJNA274331	SAMN03325985	SRR1788011	151	Illumina HiSeq 2500	Escherichia coli	IHD45_7	Cambodia Oxford Medical Research Unit	2012-04-07	Cambodia: Siem Reap	Homo sapiens	Feces	6	4	14	16	24	8	14	155	-
Escherichia coli carriage isolate IHD45_8	IHD45	PRJNA274331	SAMN03325986	SRR1788012	151	Illumina HiSeq 2500	Escherichia coli	IHD45_8	Cambodia Oxford Medical Research Unit	2012-04-07	Cambodia: Siem Reap	Homo sapiens	Feces	21	35	61	52	5	5	4	394	-
Escherichia coli carriage isolate IHD45_9	IHD45	PRJNA274331	SAMN03325987	SRR1788013	151	Illumina HiSeq 2500	Escherichia coli	IHD45_9	Cambodia Oxford Medical Research Unit	2012-04-07	Cambodia: Siem Reap	Homo sapiens	Feces	10	11	1	1	59	8	Novel	Novel	-			CGCACGTAAACTGGGCGTCGATATCGATAACCTGCTGTGCTCCCAGCCGGACACCGGCGAGCAGGCACTGGAAATCTGTGACGCCCTGGCGCGTTCTGGCGCAGTAGACGTTATCGTCGTTGACTCCGTGGCGGCACTGACGCCGAAAGCGGAAATCGAAGGCGAAATCGGCGACTCTCACATGGGCCTTGCGGCACGTATGATGAGCCAGGCGATGCGTAAGCTGGCGGGTAACCTGAAGCAGTCCAACACGCTGCTGATCTTCATCAACCAGATCCGTATGAAAATTGGTGTGATGTTCGGTAACCCGGAAACCACTACCGGTGGTAACGCGCTGAAATTCTACGCCTCTGTTCGTCTCGACATCCGTCGTATCGGCGCGGTGAAAGAGGGCGAAAA…
Escherichia coli carriage isolate IHD45_10	IHD45	PRJNA274331	SAMN03325988	SRR1788014	151	Illumina HiSeq 2500	Escherichia coli	IHD45_10	Cambodia Oxford Medical Research Unit	2012-04-07	Cambodia: Siem Reap	Homo sapiens	Feces	6	11	4	10	7	8	6	168	-
Escherichia coli carriage isolate IHD45_11	IHD45	PRJNA274331	SAMN03325989	SRR1788015	151	Illumina HiSeq 2500	Escherichia coli	IHD45_11	Cambodia Oxford Medical Research Unit	2012-04-07	Cambodia: Siem Reap	Homo sapiens	Feces	6	11	4	10	7	8	6	168	-
Escherichia coli carriage isolate IHD45_12	IHD45	PRJNA274331	SAMN03325990	SRR1788016	151	Illumina HiSeq 2500	Escherichia coli	IHD45_12	Cambodia Oxford Medical Research Unit	2012-04-07	Cambodia: Siem Reap	Homo sapiens	Feces	64	7	1	1	8	8	6	398	-
Escherichia coli carriage isolate IHD45_13	IHD45	PRJNA274331	SAMN03325991	SRR1788017	151	Illumina HiSeq 2500	Escherichia coli	IHD45_13	Cambodia Oxford Medical Research Unit	2012-04-07	Cambodia: Siem Reap	Homo sapiens	Feces	6	7	57	8	8	18	2	Novel	-
Escherichia coli carriage isolate IHD45_14	IHD45	PRJNA274331	SAMN03325992	SRR1788018	151	Illumina HiSeq 2500	Escherichia coli	IHD45_14	Cambodia Oxford Medical Research Unit	2012-04-07	Cambodia: Siem Reap	Homo sapiens	Feces	18	22	94	6	5	5	4	449	-
Escherichia coli carriage isolate IHD45_15	IHD45	PRJNA274331	SAMN03325993	SRR1788019	151	Illumina HiSeq 2500	Escherichia coli	IHD45_15	Cambodia Oxford Medical Research Unit	2012-04-07	Cambodia: Siem Reap	Homo sapiens	Feces	112	11	5	12	8	8	86	542	-
Escherichia coli carriage isolate IHD45_16	IHD45	PRJNA274331	SAMN03325994	SRR1788020	151	Illumina HiSeq 2500	Escherichia coli	IHD45_16	Cambodia Oxford Medical Research Unit	2012-04-07	Cambodia: Siem Reap	Homo sapiens	Feces	21	35	61	52	5	5	4	394	-
Escherichia coli carriage isolate IHD86_1	IHD86	PRJNA274331	SAMN03325995	SRR1788021	151	Illumina HiSeq 2500	Escherichia coli	IHD86_1	Cambodia Oxford Medical Research Unit	2012-04-09	Cambodia: Siem Reap	Homo sapiens	Feces	6	19	3	16	9	8	6	196	55
Escherichia coli carriage isolate IHD86_2	IHD86	PRJNA274331	SAMN03325996	SRR1788022	151	Illumina HiSeq 2500	Escherichia coli	IHD86_2	Cambodia Oxford Medical Research Unit	2012-04-09	Cambodia: Siem Reap	Homo sapiens	Feces	10	11	4	8	8	8	2	10	14
Escherichia coli carriage isolate IHD86_3	IHD86	PRJNA274331	SAMN03325997	SRR1788023	151	Illumina HiSeq 2500	Escherichia coli	IHD86_3	Cambodia Oxford Medical Research Unit	2012-04-09	Cambodia: Siem Reap	Homo sapiens	Feces	6	152	4	10	7	8	6	2535	55
Escherichia coli carriage isolate IHD86_4	IHD86	PRJNA274331	SAMN03325998	SRR1788024	151	Illumina HiSeq 2500	Escherichia coli	IHD86_4	Cambodia Oxford Medical Research Unit	2012-04-09	Cambodia: Siem Reap	Homo sapiens	Feces	85	88	78	29	59	58	62	354	55
Escherichia coli carriage isolate IHD86_5	IHD86	PRJNA274331	SAMN03325999	SRR1788025	151	Illumina HiSeq 2500	Escherichia coli	IHD86_5	Cambodia Oxford Medical Research Unit	2012-04-09	Cambodia: Siem Reap	Homo sapiens	Feces	43	41	15	90	11	8	6	359	55
Escherichia coli carriage isolate IHD86_6	IHD86	PRJNA274331	SAMN03326000	SRR1788026	151	Illumina HiSeq 2500	Escherichia coli	IHD86_6	Cambodia Oxford Medical Research Unit	2012-04-09	Cambodia: Siem Reap	Homo sapiens	Feces	85	88	78	29	9	58	62	354	55
Escherichia coli carriage isolate IHD86_7	IHD86	PRJNA274331	SAMN03326001	SRR1788027	151	Illumina HiSeq 2500	Escherichia coli	IHD86_7	Cambodia Oxford Medical Research Unit	2012-04-09	Cambodia: Siem Reap	Homo sapiens	Feces	85	88	78	29	9	58	62	354	55
Escherichia coli carriage isolate IHD86_8	IHD86	PRJNA274331	SAMN03326002	SRR1788028	151	Illumina HiSeq 2500	Escherichia coli	IHD86_8	Cambodia Oxford Medical Research Unit	2012-04-09	Cambodia: Siem Reap	Homo sapiens	Feces	85	88	78	29	9	58	62	354	55
Escherichia coli carriage isolate IHD86_9	IHD86	PRJNA274331	SAMN03326003	SRR1788029	151	Illumina HiSeq 2500	Escherichia coli	IHD86_9	Cambodia Oxford Medical Research Unit	2012-04-09	Cambodia: Siem Reap	Homo sapiens	Feces	6	19	3	16	9	8	6	196	55
Escherichia coli carriage isolate IHD86_10	IHD86	PRJNA274331	SAMN03326004	SRR1788030	151	Illumina HiSeq 2500	Escherichia coli	IHD86_10	Cambodia Oxford Medical Research Unit	2012-04-09	Cambodia: Siem Reap	Homo sapiens	Feces	6	19	3	16	9	8	6	196	55
Escherichia coli carriage isolate IHD86_12	IHD86	PRJNA274331	SAMN03326005	SRR1788031	151	Illumina HiSeq 2500	Escherichia coli	IHD86_12	Cambodia Oxford Medical Research Unit	2012-04-09	Cambodia: Siem Reap	Homo sapiens	Feces	85	88	78	29	59	58	62	354	55
Escherichia coli carriage isolate IHD86_13	IHD86	PRJNA274331	SAMN03326006	SRR1788032	151	Illumina HiSeq 2500	Escherichia coli	IHD86_13	Cambodia Oxford Medical Research Unit	2012-04-09	Cambodia: Siem Reap	Homo sapiens	Feces	85	88	78	29	59	58	62	354	55
Escherichia coli carriage isolate IHD86_14	IHD86	PRJNA274331	SAMN03326007	SRR1788033	151	Illumina HiSeq 2500	Escherichia coli	IHD86_14	Cambodia Oxford Medical Research Unit	2012-04-09	Cambodia: Siem Reap	Homo sapiens	Feces	6	19	3	16	9	8	6	196	55
Escherichia coli carriage isolate IHD86_15	IHD86	PRJNA274331	SAMN03326008	SRR1788034	151	Illumina HiSeq 2500	Escherichia coli	IHD86_15	Cambodia Oxford Medical Research Unit	2012-04-09	Cambodia: Siem Reap	Homo sapiens	Feces	6	19	3	16	9	8	6	196	55
Escherichia coli carriage isolate IHD86_16	IHD86	PRJNA274331	SAMN03326009	SRR1788035	151	Illumina HiSeq 2500	Escherichia coli	IHD86_16	Cambodia Oxford Medical Research Unit	2012-04-09	Cambodia: Siem Reap	Homo sapiens	Feces	6	152	4	10	7	8	6	2535	14
Escherichia coli carriage isolate IHD232_1	IHD232	PRJNA274331	SAMN03326010	SRR1788036	151	Illumina HiSeq 2500	Escherichia coli	IHD232_1	Cambodia Oxford Medical Research Unit	2012-04-23	Cambodia: Siem Reap	Homo sapiens	Feces	10	174	4	8	8	8	2	1286	-
Escherichia coli carriage isolate IHD232_2	IHD232	PRJNA274331	SAMN03326011	SRR1788037	151	Illumina HiSeq 2500	Escherichia coli	IHD232_2	Cambodia Oxford Medical Research Unit	2012-04-23	Cambodia: Siem Reap	Homo sapiens	Feces	10	174	4	8	8	8	2	1286	-
Escherichia coli carriage isolate IHD232_3	IHD232	PRJNA274331	SAMN03326012	SRR1788038	100	Illumina HiSeq 2500	Escherichia coli	IHD232_3	Cambodia Oxford Medical Research Unit	2012-04-23	Cambodia: Siem Reap	Homo sapiens	Feces	10	174	4	8	8	8	2	1286	-
Escherichia coli carriage isolate IHD232_4	IHD232	PRJNA274331	SAMN03326013	SRR1788039	151	Illumina HiSeq 2500	Escherichia coli	IHD232_4	Cambodia Oxford Medical Research Unit	2012-04-23	Cambodia: Siem Reap	Homo sapiens	Feces	10	174	4	8	8	8	2	1286	-
Escherichia coli carriage isolate IHD232_5	IHD232	PRJNA274331	SAMN03326014	SRR1788040	151	Illumina HiSeq 2500	Escherichia coli	IHD232_5	Cambodia Oxford Medical Research Unit	2012-04-23	Cambodia: Siem Reap	Homo sapiens	Feces	13	21	13	97	17	4	25	Novel	-
Escherichia coli carriage isolate IHD232_6	IHD232	PRJNA274331	SAMN03326015	SRR1788041	100	Illumina HiSeq 2500	Escherichia coli	IHD232_6	Cambodia Oxford Medical Research Unit	2012-04-23	Cambodia: Siem Reap	Homo sapiens	Feces	6	23	33	18	9	122	7	2540	-
Escherichia coli carriage isolate IHD232_7	IHD232	PRJNA274331	SAMN03326016	SRR1788042	100	Illumina HiSeq 2500	Escherichia coli	IHD232_7	Cambodia Oxford Medical Research Unit	2012-04-23	Cambodia: Siem Reap	Homo sapiens	Feces	6	4	33	1	20	12	7	423	-
Escherichia coli carriage isolate IHD232_8	IHD232	PRJNA274331	SAMN03326017	SRR1788043	100	Illumina HiSeq 2500	Escherichia coli	IHD232_8	Cambodia Oxford Medical Research Unit	2012-04-23	Cambodia: Siem Reap	Homo sapiens	Feces	10	174	4	8	8	8	2	1286	-
Escherichia coli carriage isolate IHD232_9	IHD232	PRJNA274331	SAMN03326018	SRR1788044	100	Illumina HiSeq 2500	Escherichia coli	IHD232_9	Cambodia Oxford Medical Research Unit	2012-04-23	Cambodia: Siem Reap	Homo sapiens	Feces	10	174	4	8	8	8	2	1286	-
Escherichia coli carriage isolate IHD232_10	IHD232	PRJNA274331	SAMN03326019	SRR1788045	151	Illumina HiSeq 2500	Escherichia coli	IHD232_10	Cambodia Oxford Medical Research Unit	2012-04-23	Cambodia: Siem Reap	Homo sapiens	Feces	10	174	4	8	8	8	2	1286	-
Escherichia coli carriage isolate IHD232_11	IHD232	PRJNA274331	SAMN03326020	SRR1788046	151	Illumina HiSeq 2500	Escherichia coli	IHD232_11	Cambodia Oxford Medical Research Unit	2012-04-23	Cambodia: Siem Reap	Homo sapiens	Feces	10	174	4	8	8	8	2	1286	-
Escherichia coli carriage isolate IHD232_12	IHD232	PRJNA274331	SAMN03326021	SRR1788047	100	Illumina HiSeq 2500	Escherichia coli	IHD232_12	Cambodia Oxford Medical Research Unit	2012-04-23	Cambodia: Siem Reap	Homo sapiens	Feces	10	174	4	8	8	8	2	1286	-
Escherichia coli carriage isolate IHD232_13	IHD232	PRJNA274331	SAMN03326022	SRR1788048	151	Illumina HiSeq 2500	Escherichia coli	IHD232_13	Cambodia Oxford Medical Research Unit	2012-04-23	Cambodia: Siem Reap	Homo sapiens	Feces	10	174	4	8	8	8	2	1286	-
Escherichia coli carriage isolate IHD232_14	IHD232	PRJNA274331	SAMN03326023	SRR1788049	151	Illumina HiSeq 2500	Escherichia coli	IHD232_14	Cambodia Oxford Medical Research Unit	2012-04-23	Cambodia: Siem Reap	Homo sapiens	Feces	6	4	33	1	20	12	7	423	-
Escherichia coli carriage isolate IHD232_15	IHD232	PRJNA274331	SAMN03326024	SRR1788050	151	Illumina HiSeq 2500	Escherichia coli	IHD232_15	Cambodia Oxford Medical Research Unit	2012-04-23	Cambodia: Siem Reap	Homo sapiens	Feces	35	37	29	25	4	5	73	405	14
Escherichia coli carriage isolate IHD232_16	IHD232	PRJNA274331	SAMN03326025	SRR1788051	151	Illumina HiSeq 2500	Escherichia coli	IHD232_16	Cambodia Oxford Medical Research Unit	2012-04-23	Cambodia: Siem Reap	Homo sapiens	Feces	6	4	33	1	20	12	7	423	-
Escherichia coli carriage isolate IHD244_1	IHD244	PRJNA274331	SAMN03326026	SRR1788052	151	Illumina HiSeq 2500	Escherichia coli	IHD244_1	Cambodia Oxford Medical Research Unit	2012-04-24	Cambodia: Siem Reap	Homo sapiens	Feces	10	27	5	8	8	7	2	226	14
Escherichia coli carriage isolate IHD244_2	IHD244	PRJNA274331	SAMN03326027	SRR1788053	100	Illumina HiSeq 2500	Escherichia coli	IHD244_2	Cambodia Oxford Medical Research Unit	2012-04-24	Cambodia: Siem Reap	Homo sapiens	Feces	10	27	5	8	8	7	2	226	14
Escherichia coli carriage isolate IHD244_3	IHD244	PRJNA274331	SAMN03326028	SRR1788054	100	Illumina HiSeq 2500	Escherichia coli	IHD244_3	Cambodia Oxford Medical Research Unit	2012-04-24	Cambodia: Siem Reap	Homo sapiens	Feces	10	27	5	8	8	7	2	226	14
Escherichia coli carriage isolate IHD244_4	IHD244	PRJNA274331	SAMN03326029	SRR1788055	151	Illumina HiSeq 2500	Escherichia coli	IHD244_4	Cambodia Oxford Medical Research Unit	2012-04-24	Cambodia: Siem Reap	Homo sapiens	Feces	10	27	5	8	8	7	2	226	14
Escherichia coli carriage isolate IHD244_5	IHD244	PRJNA274331	SAMN03326030	SRR1788056	151	Illumina HiSeq 2500	Escherichia coli	IHD244_5	Cambodia Oxford Medical Research Unit	2012-04-24	Cambodia: Siem Reap	Homo sapiens	Feces	10	27	5	8	8	7	2	226	14
Escherichia coli carriage isolate IHD244_6	IHD244	PRJNA274331	SAMN03326031	SRR1788057	151	Illumina HiSeq 2500	Escherichia coli	IHD244_6	Cambodia Oxford Medical Research Unit	2012-04-24	Cambodia: Siem Reap	Homo sapiens	Feces	10	27	5	8	8	7	2	226	14
Escherichia coli carriage isolate IHD244_7	IHD244	PRJNA274331	SAMN03326032	SRR1788058	100	Illumina HiSeq 2500	Escherichia coli	IHD244_7	Cambodia Oxford Medical Research Unit	2012-04-24	Cambodia: Siem Reap	Homo sapiens	Feces	10	27	5	8	8	7	2	226	14
Escherichia coli carriage isolate IHD244_8	IHD244	PRJNA274331	SAMN03326033	SRR1788059	151	Illumina HiSeq 2500	Escherichia coli	IHD244_8	Cambodia Oxford Medical Research Unit	2012-04-24	Cambodia: Siem Reap	Homo sapiens	Feces	10	27	5	8	8	7	2	226	14
Escherichia coli carriage isolate IHD244_9	IHD244	PRJNA274331	SAMN03326034	SRR1788060	100	Illumina HiSeq 2500	Escherichia coli	IHD244_9	Cambodia Oxford Medical Research Unit	2012-04-24	Cambodia: Siem Reap	Homo sapiens	Feces	64	7	1	8	8	8	6	871	-
Escherichia coli carriage isolate IHD244_10	IHD244	PRJNA274331	SAMN03326035	SRR1788061	151	Illumina HiSeq 2500	Escherichia coli	IHD244_10	Cambodia Oxford Medical Research Unit	2012-04-24	Cambodia: Siem Reap	Homo sapiens	Feces	64	7	1	8	8	8	6	871	-
Escherichia coli carriage isolate IHD244_11	IHD244	PRJNA274331	SAMN03326036	SRR1788062	151	Illumina HiSeq 2500	Escherichia coli	IHD244_11	Cambodia Oxford Medical Research Unit	2012-04-24	Cambodia: Siem Reap	Homo sapiens	Feces	64	7	1	8	8	8	6	871	-
Escherichia coli carriage isolate IHD244_12	IHD244	PRJNA274331	SAMN03326037	SRR1788063	151	Illumina HiSeq 2500	Escherichia coli	IHD244_12	Cambodia Oxford Medical Research Unit	2012-04-24	Cambodia: Siem Reap	Homo sapiens	Feces	64	7	1	8	8	8	6	871	-
Escherichia coli carriage isolate IHD244_13	IHD244	PRJNA274331	SAMN03326038	SRR1788064	151	Illumina HiSeq 2500	Escherichia coli	IHD244_13	Cambodia Oxford Medical Research Unit	2012-04-24	Cambodia: Siem Reap	Homo sapiens	Feces	6	23	15	16	9	8	7	205	-
Escherichia coli carriage isolate IHD244_14	IHD244	PRJNA274331	SAMN03326039	SRR1788065	151	Illumina HiSeq 2500	Escherichia coli	IHD244_14	Cambodia Oxford Medical Research Unit	2012-04-24	Cambodia: Siem Reap	Homo sapiens	Feces	64	7	1	8	8	8	6	871	-
Escherichia coli carriage isolate IHD244_15	IHD244	PRJNA274331	SAMN03326040	SRR1788066	151	Illumina HiSeq 2500	Escherichia coli	IHD244_15	Cambodia Oxford Medical Research Unit	2012-04-24	Cambodia: Siem Reap	Homo sapiens	Feces	64	7	1	8	8	8	6	871	-
Escherichia coli carriage isolate IHD244_16	IHD244	PRJNA274331	SAMN03326041	SRR1788067	151	Illumina HiSeq 2500	Escherichia coli	IHD244_16	Cambodia Oxford Medical Research Unit	2012-04-24	Cambodia: Siem Reap	Homo sapiens	Feces	64	7	1	8	8	8	6	871	-
Escherichia coli carriage isolate IHD357_1	IHD357	PRJNA274331	SAMN03326042	SRR1788068	151	Illumina HiSeq 2500	Escherichia coli	IHD357_1	Cambodia Oxford Medical Research Unit	2012-05-03	Cambodia: Siem Reap	Homo sapiens	Feces	35	37	29	25	4	5	73	405	15
Escherichia coli carriage isolate IHD357_2	IHD357	PRJNA274331	SAMN03326043	SRR1788069	151	Illumina HiSeq 2500	Escherichia coli	IHD357_2	Cambodia Oxford Medical Research Unit	2012-05-03	Cambodia: Siem Reap	Homo sapiens	Feces	35	37	29	25	4	5	73	405	15
Escherichia coli carriage isolate IHD357_3	IHD357	PRJNA274331	SAMN03326044	SRR1788070	151	Illumina HiSeq 2500	Escherichia coli	IHD357_3	Cambodia Oxford Medical Research Unit	2012-05-03	Cambodia: Siem Reap	Homo sapiens	Feces	35	37	29	25	4	5	73	405	15
Escherichia coli carriage isolate IHD357_4	IHD357	PRJNA274331	SAMN03326045	SRR1788071	151	Illumina HiSeq 2500	Escherichia coli	IHD357_4	Cambodia Oxford Medical Research Unit	2012-05-03	Cambodia: Siem Reap	Homo sapiens	Feces	35	37	29	25	4	5	73	405	15
Escherichia coli carriage isolate IHD357_5	IHD357	PRJNA274331	SAMN03326046	SRR1788072	151	Illumina HiSeq 2500	Escherichia coli	IHD357_5	Cambodia Oxford Medical Research Unit	2012-05-03	Cambodia: Siem Reap	Homo sapiens	Feces	35	37	29	25	4	5	73	405	15
Escherichia coli carriage isolate IHD357_6	IHD357	PRJNA274331	SAMN03326047	SRR1788073	151	Illumina HiSeq 2500	Escherichia coli	IHD357_6	Cambodia Oxford Medical Research Unit	2012-05-03	Cambodia: Siem Reap	Homo sapiens	Feces	35	37	29	25	4	5	73	405	15
Escherichia coli carriage isolate IHD357_7	IHD357	PRJNA274331	SAMN03326048	SRR1788074	151	Illumina HiSeq 2500	Escherichia coli	IHD357_7	Cambodia Oxford Medical Research Unit	2012-05-03	Cambodia: Siem Reap	Homo sapiens	Feces	35	37	29	25	4	5	73	405	15
Escherichia coli carriage isolate IHD357_8	IHD357	PRJNA274331	SAMN03326049	SRR1788075	151	Illumina HiSeq 2500	Escherichia coli	IHD357_8	Cambodia Oxford Medical Research Unit	2012-05-03	Cambodia: Siem Reap	Homo sapiens	Feces	35	37	29	25	4	5	73	405	15
Escherichia coli carriage isolate IHD357_9	IHD357	PRJNA274331	SAMN03326050	SRR1788076	151	Illumina HiSeq 2500	Escherichia coli	IHD357_9	Cambodia Oxford Medical Research Unit	2012-05-03	Cambodia: Siem Reap	Homo sapiens	Feces	8	517	1	8	8	8	6	4012	-
Escherichia coli carriage isolate IHD357_10	IHD357	PRJNA274331	SAMN03326051	SRR1788077	151	Illumina HiSeq 2500	Escherichia coli	IHD357_10	Cambodia Oxford Medical Research Unit	2012-05-03	Cambodia: Siem Reap	Homo sapiens	Feces	8	517	1	8	8	8	6	4012	-
Escherichia coli carriage isolate IHD357_11	IHD357	PRJNA274331	SAMN03326052	SRR1788078	151	Illumina HiSeq 2500	Escherichia coli	IHD357_11	Cambodia Oxford Medical Research Unit	2012-05-03	Cambodia: Siem Reap	Homo sapiens	Feces	8	517	1	8	8	8	6	4012	-
Escherichia coli carriage isolate IHD357_12	IHD357	PRJNA274331	SAMN03326053	SRR1788079	151	Illumina HiSeq 2500	Escherichia coli	IHD357_12	Cambodia Oxford Medical Research Unit	2012-05-03	Cambodia: Siem Reap	Homo sapiens	Feces	8	517	1	8	8	8	6	4012	-
Escherichia coli carriage isolate IHD357_13	IHD357	PRJNA274331	SAMN03326054	SRR1788080	151	Illumina HiSeq 2500	Escherichia coli	IHD357_13	Cambodia Oxford Medical Research Unit	2012-05-03	Cambodia: Siem Reap	Homo sapiens	Feces	8	7	1	8	8	8	6	46	-
Escherichia coli carriage isolate IHD357_14	IHD357	PRJNA274331	SAMN03326055	SRR1788081	151	Illumina HiSeq 2500	Escherichia coli	IHD357_14	Cambodia Oxford Medical Research Unit	2012-05-03	Cambodia: Siem Reap	Homo sapiens	Feces	8	517	1	8	8	8	6	4012	-
Escherichia coli carriage isolate IHD357_15	IHD357	PRJNA274331	SAMN03326056	SRR1788082	151	Illumina HiSeq 2500	Escherichia coli	IHD357_15	Cambodia Oxford Medical Research Unit	2012-05-03	Cambodia: Siem Reap	Homo sapiens	Feces	8	517	1	8	8	8	6	4012	-
Escherichia coli carriage isolate IHD357_16	IHD357	PRJNA274331	SAMN03326057	SRR1788083	151	Illumina HiSeq 2500	Escherichia coli	IHD357_16	Cambodia Oxford Medical Research Unit	2012-05-03	Cambodia: Siem Reap	Homo sapiens	Feces	8	517	1	8	8	8	6	4012	-
Escherichia coli carriage isolate IHD717_1	IHD717	PRJNA274331	SAMN03326058	SRR1788084	151	Illumina HiSeq 2500	Escherichia coli	IHD717_1	Cambodia Oxford Medical Research Unit	2012-05-29	Cambodia: Siem Reap	Homo sapiens	Feces	6	6	4	16	24	26	7	Novel	-
Escherichia coli carriage isolate IHD717_2	IHD717	PRJNA274331	SAMN03326059	SRR1788085	151	Illumina HiSeq 2500	Escherichia coli	IHD717_2	Cambodia Oxford Medical Research Unit	2012-05-29	Cambodia: Siem Reap	Homo sapiens	Feces	6	6	4	16	24	26	7	Novel	-
Escherichia coli carriage isolate IHD717_3	IHD717	PRJNA274331	SAMN03326060	SRR1788086	151	Illumina HiSeq 2500	Escherichia coli	IHD717_3	Cambodia Oxford Medical Research Unit	2012-05-29	Cambodia: Siem Reap	Homo sapiens	Feces	6	4	14	16	24	8	14	155	-
Escherichia coli carriage isolate IHD717_4	IHD717	PRJNA274331	SAMN03326061	SRR1788087	151	Illumina HiSeq 2500	Escherichia coli	IHD717_4	Cambodia Oxford Medical Research Unit	2012-05-29	Cambodia: Siem Reap	Homo sapiens	Feces	6	6	4	16	24	26	7	Novel	-
Escherichia coli carriage isolate IHD717_5	IHD717	PRJNA274331	SAMN03326062	SRR1788088	151	Illumina HiSeq 2500	Escherichia coli	IHD717_5	Cambodia Oxford Medical Research Unit	2012-05-29	Cambodia: Siem Reap	Homo sapiens	Feces	6	6	4	16	24	26	7	Novel	-
Escherichia coli carriage isolate IHD717_6	IHD717	PRJNA274331	SAMN03326063	SRR1788089	151	Illumina HiSeq 2500	Escherichia coli	IHD717_6	Cambodia Oxford Medical Research Unit	2012-05-29	Cambodia: Siem Reap	Homo sapiens	Feces	6	6	4	16	24	26	7	Novel	-
Escherichia coli carriage isolate IHD717_7	IHD717	PRJNA274331	SAMN03326064	SRR1788090	151	Illumina HiSeq 2500	Escherichia coli	IHD717_7	Cambodia Oxford Medical Research Unit	2012-05-29	Cambodia: Siem Reap	Homo sapiens	Feces	6	29	14	16	24	13	2	3759	-
Escherichia coli carriage isolate IHD717_8	IHD717	PRJNA274331	SAMN03326065	SRR1788091	151	Illumina HiSeq 2500	Escherichia coli	IHD717_8	Cambodia Oxford Medical Research Unit	2012-05-29	Cambodia: Siem Reap	Homo sapiens	Feces	6	6	4	16	24	26	7	Novel	-
Escherichia coli carriage isolate IHD717_9	IHD717	PRJNA274331	SAMN03326066	SRR1788092	151	Illumina HiSeq 2500	Escherichia coli	IHD717_9	Cambodia Oxford Medical Research Unit	2012-05-29	Cambodia: Siem Reap	Homo sapiens	Feces	80	4	33	16	7	8	6	939	-
Escherichia coli carriage isolate IHD717_10	IHD717	PRJNA274331	SAMN03326067	SRR1788093	151	Illumina HiSeq 2500	Escherichia coli	IHD717_10	Cambodia Oxford Medical Research Unit	2012-05-29	Cambodia: Siem Reap	Homo sapiens	Feces	6	6	4	16	24	26	7	Novel	-
Escherichia coli carriage isolate IHD717_11	IHD717	PRJNA274331	SAMN03326068	SRR1788094	151	Illumina HiSeq 2500	Escherichia coli	IHD717_11	Cambodia Oxford Medical Research Unit	2012-05-29	Cambodia: Siem Reap	Homo sapiens	Feces	136	7	4	8	8	8	2	3489	-
Escherichia coli carriage isolate IHD717_12	IHD717	PRJNA274331	SAMN03326069	SRR1788095	151	Illumina HiSeq 2500	Escherichia coli	IHD717_12	Cambodia Oxford Medical Research Unit	2012-05-29	Cambodia: Siem Reap	Homo sapiens	Feces	6	6	4	16	24	26	7	Novel	-
Escherichia coli carriage isolate IHD717_13	IHD717	PRJNA274331	SAMN03326070	SRR1788096	151	Illumina HiSeq 2500	Escherichia coli	IHD717_13	Cambodia Oxford Medical Research Unit	2012-05-29	Cambodia: Siem Reap	Homo sapiens	Feces	80	4	33	16	7	8	6	939	-
Escherichia coli carriage isolate IHD717_14	IHD717	PRJNA274331	SAMN03326071	SRR1788097	151	Illumina HiSeq 2500	Escherichia coli	IHD717_14	Cambodia Oxford Medical Research Unit	2012-05-29	Cambodia: Siem Reap	Homo sapiens	Feces	6	6	4	16	24	26	7	Novel	-
Escherichia coli carriage isolate IHD717_15	IHD717	PRJNA274331	SAMN03326072	SRR1788098	151	Illumina HiSeq 2500	Escherichia coli	IHD717_15	Cambodia Oxford Medical Research Unit	2012-05-29	Cambodia: Siem Reap	Homo sapiens	Feces	6	6	4	16	24	26	7	Novel	-
Escherichia coli carriage isolate IHD717_16	IHD717	PRJNA274331	SAMN03326073	SRR1788099	151	Illumina HiSeq 2500	Escherichia coli	IHD717_16	Cambodia Oxford Medical Research Unit	2012-05-29	Cambodia: Siem Reap	Homo sapiens	Feces	80	4	33	16	7	8	6	939	-
Escherichia coli carriage isolate IHD813_1	IHD813	PRJNA274331	SAMN03326074	SRR1788100	151	Illumina HiSeq 2500	Escherichia coli	IHD813_1	Cambodia Oxford Medical Research Unit	2012-06-05	Cambodia: Siem Reap	Homo sapiens	Feces	10	11	4	8	8	8	2	10	55
Escherichia coli carriage isolate IHD813_2	IHD813	PRJNA274331	SAMN03326075	SRR1788101	151	Illumina HiSeq 2500	Escherichia coli	IHD813_2	Cambodia Oxford Medical Research Unit	2012-06-05	Cambodia: Siem Reap	Homo sapiens	Feces	10	11	4	8	8	8	2	10	55
Escherichia coli carriage isolate IHD813_3	IHD813	PRJNA274331	SAMN03326076	SRR1788102	151	Illumina HiSeq 2500	Escherichia coli	IHD813_3	Cambodia Oxford Medical Research Unit	2012-06-05	Cambodia: Siem Reap	Homo sapiens	Feces	10	11	4	8	8	8	2	10	55
Escherichia coli carriage isolate IHD813_4	IHD813	PRJNA274331	SAMN03326077	SRR1788103	151	Illumina HiSeq 2500	Escherichia coli	IHD813_4	Cambodia Oxford Medical Research Unit	2012-06-05	Cambodia: Siem Reap	Homo sapiens	Feces	10	11	4	8	8	8	2	10	55
Escherichia coli carriage isolate IHD813_5	IHD813	PRJNA274331	SAMN03326078	SRR1788104	151	Illumina HiSeq 2500	Escherichia coli	IHD813_5	Cambodia Oxford Medical Research Unit	2012-06-05	Cambodia: Siem Reap	Homo sapiens	Feces	10	11	4	8	8	8	2	10	55
Escherichia coli carriage isolate IHD813_6	IHD813	PRJNA274331	SAMN03326079	SRR1788105	151	Illumina HiSeq 2500	Escherichia coli	IHD813_6	Cambodia Oxford Medical Research Unit	2012-06-05	Cambodia: Siem Reap	Homo sapiens	Feces	10	11	4	8	8	8	2	10	55
Escherichia coli carriage isolate IHD813_7	IHD813	PRJNA274331	SAMN03326080	SRR1788106	151	Illumina HiSeq 2500	Escherichia coli	IHD813_7	Cambodia Oxford Medical Research Unit	2012-06-05	Cambodia: Siem Reap	Homo sapiens	Feces	10	11	4	8	8	8	2	10	55
Escherichia coli carriage isolate IHD813_8	IHD813	PRJNA274331	SAMN03326081	SRR1788107	151	Illumina HiSeq 2500	Escherichia coli	IHD813_8	Cambodia Oxford Medical Research Unit	2012-06-05	Cambodia: Siem Reap	Homo sapiens	Feces	10	11	4	8	8	8	2	10	55
Escherichia coli carriage isolate IHD813_9	IHD813	PRJNA274331	SAMN03326082	SRR1788108	151	Illumina HiSeq 2500	Escherichia coli	IHD813_9	Cambodia Oxford Medical Research Unit	2012-06-05	Cambodia: Siem Reap	Homo sapiens	Feces	10	11	4	8	8	8	2	10	55
Escherichia coli carriage isolate IHD813_10	IHD813	PRJNA274331	SAMN03326083	SRR1788109	151	Illumina HiSeq 2500	Escherichia coli	IHD813_10	Cambodia Oxford Medical Research Unit	2012-06-05	Cambodia: Siem Reap	Homo sapiens	Feces	10	11	4	8	8	8	2	10	55
Escherichia coli carriage isolate IHD813_11	IHD813	PRJNA274331	SAMN03326084	SRR1788110	151	Illumina HiSeq 2500	Escherichia coli	IHD813_11	Cambodia Oxford Medical Research Unit	2012-06-05	Cambodia: Siem Reap	Homo sapiens	Feces	10	11	4	8	8	8	2	10	55
Escherichia coli carriage isolate IHD813_12	IHD813	PRJNA274331	SAMN03326085	SRR1788111	151	Illumina HiSeq 2500	Escherichia coli	IHD813_12	Cambodia Oxford Medical Research Unit	2012-06-05	Cambodia: Siem Reap	Homo sapiens	Feces	10	11	4	8	8	8	2	10	55
Escherichia coli carriage isolate IHD813_13	IHD813	PRJNA274331	SAMN03326086	SRR1788112	151	Illumina HiSeq 2500	Escherichia coli	IHD813_13	Cambodia Oxford Medical Research Unit	2012-06-05	Cambodia: Siem Reap	Homo sapiens	Feces	10	11	4	8	8	8	2	10	55
Escherichia coli carriage isolate IHD813_14	IHD813	PRJNA274331	SAMN03326087	SRR1788113	151	Illumina HiSeq 2500	Escherichia coli	IHD813_14	Cambodia Oxford Medical Research Unit	2012-06-05	Cambodia: Siem Reap	Homo sapiens	Feces	10	11	4	8	8	8	2	10	55
Escherichia coli carriage isolate IHD813_15	IHD813	PRJNA274331	SAMN03326088	SRR1788114	151	Illumina HiSeq 2500	Escherichia coli	IHD813_15	Cambodia Oxford Medical Research Unit	2012-06-05	Cambodia: Siem Reap	Homo sapiens	Feces	10	11	4	8	8	8	2	10	55
Escherichia coli carriage isolate IHD813_16	IHD813	PRJNA274331	SAMN03326089	SRR1788115	151	Illumina HiSeq 2500	Escherichia coli	IHD813_16	Cambodia Oxford Medical Research Unit	2012-06-05	Cambodia: Siem Reap	Homo sapiens	Feces	10	11	4	8	8	8	2	10	55
Escherichia coli carriage isolate IHD1178_1	IHD1178	PRJNA274331	SAMN03326090	SRR1788116	151	Illumina HiSeq 2500	Escherichia coli	IHD1178_1	Cambodia Oxford Medical Research Unit	2012-06-26	Cambodia: Siem Reap	Homo sapiens	Feces	92	4	87	96	70	58	2	648	15
Escherichia coli carriage isolate IHD1178_2	IHD1178	PRJNA274331	SAMN03326091	SRR1788117	151	Illumina HiSeq 2500	Escherichia coli	IHD1178_2	Cambodia Oxford Medical Research Unit	2012-06-26	Cambodia: Siem Reap	Homo sapiens	Feces	92	4	87	96	70	58	2	648	15
Escherichia coli carriage isolate IHD1178_3	IHD1178	PRJNA274331	SAMN03326092	SRR1788118	151	Illumina HiSeq 2500	Escherichia coli	IHD1178_3	Cambodia Oxford Medical Research Unit	2012-06-26	Cambodia: Siem Reap	Homo sapiens	Feces	92	4	87	96	70	58	2	648	15
Escherichia coli carriage isolate IHD1178_4	IHD1178	PRJNA274331	SAMN03326093	SRR1788119	151	Illumina HiSeq 2500	Escherichia coli	IHD1178_4	Cambodia Oxford Medical Research Unit	2012-06-26	Cambodia: Siem Reap	Homo sapiens	Feces	92	4	87	96	70	58	2	648	15
Escherichia coli carriage isolate IHD1178_5	IHD1178	PRJNA274331	SAMN03326094	SRR1788120	151	Illumina HiSeq 2500	Escherichia coli	IHD1178_5	Cambodia Oxford Medical Research Unit	2012-06-26	Cambodia: Siem Reap	Homo sapiens	Feces	92	4	87	96	70	58	2	648	15
Escherichia coli carriage isolate IHD1178_6	IHD1178	PRJNA274331	SAMN03326095	SRR1788121	151	Illumina HiSeq 2500	Escherichia coli	IHD1178_6	Cambodia Oxford Medical Research Unit	2012-06-26	Cambodia: Siem Reap	Homo sapiens	Feces	92	4	87	96	70	58	2	648	15
Escherichia coli carriage isolate IHD1178_7	IHD1178	PRJNA274331	SAMN03326096	SRR1788122	151	Illumina HiSeq 2500	Escherichia coli	IHD1178_7	Cambodia Oxford Medical Research Unit	2012-06-26	Cambodia: Siem Reap	Homo sapiens	Feces	92	4	87	96	70	58	2	648	15
Escherichia coli carriage isolate IHD1178_8	IHD1178	PRJNA274331	SAMN03326097	SRR1788123	151	Illumina HiSeq 2500	Escherichia coli	IHD1178_8	Cambodia Oxford Medical Research Unit	2012-06-26	Cambodia: Siem Reap	Homo sapiens	Feces	92	4	87	96	70	58	2	648	15
Escherichia coli carriage isolate IHD1178_9	IHD1178	PRJNA274331	SAMN03326098	SRR1788124	151	Illumina HiSeq 2500	Escherichia coli	IHD1178_9	Cambodia Oxford Medical Research Unit	2012-06-26	Cambodia: Siem Reap	Homo sapiens	Feces	35	37	29	25	4	5	73	405	15
Escherichia coli carriage isolate IHD1178_10	IHD1178	PRJNA274331	SAMN03326099	SRR1788125	151	Illumina HiSeq 2500	Escherichia coli	IHD1178_10	Cambodia Oxford Medical Research Unit	2012-06-26	Cambodia: Siem Reap	Homo sapiens	Feces	92	4	87	96	70	58	2	648	15
Escherichia coli carriage isolate IHD1178_11	IHD1178	PRJNA274331	SAMN03326100	SRR1788126	151	Illumina HiSeq 2500	Escherichia coli	IHD1178_11	Cambodia Oxford Medical Research Unit	2012-06-26	Cambodia: Siem Reap	Homo sapiens	Feces	92	4	87	96	70	58	2	648	15
Escherichia coli carriage isolate IHD1178_12	IHD1178	PRJNA274331	SAMN03326101	SRR1788127	151	Illumina HiSeq 2500	Escherichia coli	IHD1178_12	Cambodia Oxford Medical Research Unit	2012-06-26	Cambodia: Siem Reap	Homo sapiens	Feces	92	4	87	96	70	58	2	648	15
Escherichia coli carriage isolate IHD1178_13	IHD1178	PRJNA274331	SAMN03326102	SRR1788128	151	Illumina HiSeq 2500	Escherichia coli	IHD1178_13	Cambodia Oxford Medical Research Unit	2012-06-26	Cambodia: Siem Reap	Homo sapiens	Feces	92	4	87	96	70	58	2	648	15
Escherichia coli carriage isolate IHD1178_14	IHD1178	PRJNA274331	SAMN03326103	SRR1788129	151	Illumina HiSeq 2500	Escherichia coli	IHD1178_14	Cambodia Oxford Medical Research Unit	2012-06-26	Cambodia: Siem Reap	Homo sapiens	Feces	10	11	4	8	8	8	10	Novel	15
Escherichia coli carriage isolate IHD1178_15	IHD1178	PRJNA274331	SAMN03326104	SRR1788130	151	Illumina HiSeq 2500	Escherichia coli	IHD1178_15	Cambodia Oxford Medical Research Unit	2012-06-26	Cambodia: Siem Reap	Homo sapiens	Feces	92	4	87	96	70	58	2	648	15
Escherichia coli carriage isolate IHD1178_16	IHD1178	PRJNA274331	SAMN03326105	SRR1788131	151	Illumina HiSeq 2500	Escherichia coli	IHD1178_16	Cambodia Oxford Medical Research Unit	2012-06-26	Cambodia: Siem Reap	Homo sapiens	Feces	35	37	29	25	4	5	73	405	15
